# Supplementary material for: Systematic Review and Meta-Analysis: Epidemiology of Human Blastocystis spp. Infection in Malaysia
Source: Trop Med Infect Dis. 2023 Aug 15;8(8):415. doi: 10.3390/tropicalmed8080415 (PMC10457748; doi:10.3390/tropicalmed8080415)
Supplement: Supplementary file 1 [file tropicalmed-08-00415-s001.zip]

Archive with 1 entries (1 files):
- tropicalmed-2518742-supplementary.pdf
